# Supplementary material for: Imaging Immune Cells Using Fc Domain Probes in Mouse Cancer Xenograft Models
Source: Cancers (Basel). 2022 Jan 8;14(2):300. doi: 10.3390/cancers14020300 (PMC8773629; doi:10.3390/cancers14020300)
Supplement: Supplementary file 1 [file cancers-14-00300-s001.zip]

Archive with 1 entries (1 files):
- cancers-1520691-supplementary.pdf
